# Supplementary material for: Non-human primates can flexibly learn serial sequences and reorder context-dependent object sequences
Source: PLoS Biol. 2025 Jun 23;23(6):e3003255. doi: 10.1371/journal.pbio.3003255 (PMC12208462; doi:10.1371/journal.pbio.3003255)
Supplement: S1 Data — (XLSX) [file pbio.3003255.s008.xlsx]

## Sheet: 1C
Subject	Ordinal Position	Average	Standard Deviation
B	1	0.61	0.101
	2	0.42	0.066
	3	0.53	0.083
	4	0.51	0.045
	5	0.72	0.108
	Number of valid sessions	11
J	1	0.55	0.028
	2	0.36	0.017
	3	0.51	0.025
	4	0.56	0.026
	5	0.75	0.029
	Number of valid sessions	40
K	1	0.74	0.028
	2	0.44	0.02
	3	0.56	0.023
	4	0.61	0.021
	5	0.8	0.025
	Number of valid sessions	59
S	1	0.81	0.107
	2	0.47	0.093
	3	0.71	0.103
	4	0.67	0.096
	5	0.93	0.063
	Number of valid sessions	11
Overall	1	0.67	0.026
	2	0.41	0.016
	3	0.55	0.02
	4	0.59	0.017
	5	0.79	0.02

## Sheet: 1D
Subject	Metric	Value	Standard Deviation
B	Average Learning Speed	11.4	1.23
B	Number of Sessions	11
B	Number of Blocks	40
B	Number of Sessions with Valid Learning Speed	10
J	Average Learning Speed	8.39	0.58
J	Number of Sessions	40
J	Number of Blocks	240
J	Number of Sessions with Valid Learning Speed	36
K	Average Learning Speed	4.74	0.4
K	Number of Sessions	59
K	Number of Blocks	354
K	Number of Sessions with Valid Learning Speed	57
S	Average Learning Speed	6.11	1.03
S	Number of Sessions	11
S	Number of Blocks	40
S	Number of Sessions with Valid Learning Speed	9
Overall	Overall Average Learning Speed	6.62	0.37
Overall	Total Number of Sessions with Valid Learning Speed	112
	Trial Position
Subject	1	2	3	4	5	6	7	8	9	10	11	12	13	14	15
Overall	0.5587	0.6244	0.7074	0.7121	0.7559	0.7559	0.7872	0.7981	0.8607	0.8576	0.8607	0.867	0.8799	0.8824	0.8991
B	0.4762	0.5238	0.5238	0.7143	0.6667	0.619	0.6429	0.5476	0.7857	0.7619	0.7381	0.7381	0.7381	0.8095	0.875
J	0.5278	0.588	0.6481	0.6296	0.7037	0.6898	0.7176	0.713	0.7824	0.8102	0.8241	0.8287	0.8519	0.8592	0.8696
K	0.6023	0.6608	0.7632	0.7573	0.8012	0.8187	0.8392	0.8713	0.9211	0.8947	0.8977	0.9006	0.9133	0.9007	0.9225
S	0.4359	0.6154	0.7436	0.7692	0.7436	0.7179	0.8718	0.8974	0.8462	0.8974	0.8718	0.9231	0.9143	0.9677	0.9259

## Sheet: 1E
Performance	1	2	3	4	5	6	7	8	9	10	11	12	13	14	15
Good	0.6909	0.7773	0.9	0.8864	0.8955	0.8818	0.9364	0.95	0.9545	0.9545	0.9591	0.9727	0.9797	0.95	0.9618
Bad	0.3867	0.4444	0.4978	0.4444	0.5333	0.5556	0.5689	0.5956	0.6978	0.7022	0.68	0.7156	0.7467	0.7689	0.7556
Metric	Mean	SE
Good	2.65	0.2
Bad	9.04	0.5

## Sheet: 2B
Subject	Transition (1 to 5 same as A to E, 6 is distractor)
B	A	0	0	0.0625	0	0	0	0	0	0	0	0	0	0
J	A	0	0	0	0	0.0278	0.0294	0	0	0	0.0513	0	0	0	0	0.0217	0	0	0	0	0	0	0	0	0	0	0.0286	0	0	0	0	0	0	0.0244	0	0	0	0	0.0227	0.0435	0
K	A	0	0	0.0345	0.0312	0	0.0333	0	0	0	0	0	0	0	0	0.0286	0	0	0	0	0	0	0	0	0.05	0	0	0.0312	0	0	0	0	0	0.0333	0	0	0	0	0.037	0	0	0	0	0.0476	0	0	0	0	0
S	A	0.0952	0.0526	0	0	0	0	0	0	0	0	0.0357	0.0833	0
B	B	0	0	0	0	0	0.0435	0	0	0.04	0	0	0	0
J	B	0	0	0	0	0	0	0	0	0	0	0	0	0	0	0	0	0	0.0435	0	0	0	0	0	0	0	0	0	0	0	0	0	0.0303	0	0	0	0	0	0	0
K	B	0	0.0333	0	0	0	0	0	0	0	0	0	0	0	0	0	0	0	0	0	0	0	0	0	0.05	0	0	0	0.0357	0	0	0	0	0	0.0357	0	0	0	0	0	0.04	0	0	0	0	0	0	0	0
S	B	0	0	0	0	0	0	0	0	0	0	0.0357	0	0.0455
B	C	0.3846	0.4444	0.25	0.4375	0.6667	0.4348	0.2609	0.3667	0.24	0.3077	0.4286	0.3333	0.3043
J	C	0.3077	0.3846	0.2593	0.3125	0.25	0.4706	0.3913	0.6667	0.4286	0.2821	0.2791	0.3514	0.3404	0.4865	0.2826	0.5122	0.2222	0.4783	0.3684	0.2903	0.375	0.3654	0.25	0.3913	0.3429	0.3143	0.4444	0.303	0.5128	0.3913	0.3846	0.2558	0.5122	0.303	0.6364	0.5	0.2895	0.3864	0.3913	0.3171
K	C	0.3333	0.3	0.2414	0.375	0.25	0.2667	0.2414	0.2963	0.5143	0.4286	0.55	0.4688	0.303	0.1429	0.4286	0.4231	0.24	0.303	0.2941	0.4242	0.2667	0.2593	0.1739	0.4	0.4118	0.2222	0.2812	0.3571	0.3333	0.36	0.4194	0.16	0.3667	0.25	0.4	0.2174	0.4815	0.3333	0.1944	0.24	0.3243	0.381	0.3478	0.2812	0.5128	0.3889	0.3125	0.4516
S	C	0.3333	0.3158	0.3	0.1538	0.5714	0.5789	0.4286	0.3077	0.2857	0.2778	0.4643	0.3333	0.4091
B	D	0.1538	0.2963	0.4375	0.3438	0.3333	0.5217	0.3478	0.2667	0.52	0.3846	0.4286	0.3333	0.5217
J	D	0.3333	0.3846	0.3704	0.4062	0.3611	0.4118	0.4783	0.2778	0.4571	0.3077	0.2558	0.4324	0.3404	0.2703	0.4348	0.3171	0.5556	0.2174	0.3158	0.3226	0.4688	0.4038	0.4688	0.4348	0.4286	0.4286	0.3056	0.4545	0.3333	0.3261	0.3077	0.3721	0.3171	0.3939	0.2424	0.2778	0.5	0.4318	0.4783	0.439
K	D	0.4074	0.3	0.5172	0.5	0.5833	0.5	0.6207	0.4815	0.2286	0.4643	0.3	0.4375	0.697	0.6429	0.4	0.3462	0.68	0.4242	0.5294	0.5152	0.5	0.6296	0.6957	0.45	0.2941	0.5556	0.4375	0.5	0.5333	0.56	0.5161	0.64	0.4333	0.4643	0.35	0.6957	0.2593	0.5556	0.6389	0.64	0.5946	0.3333	0.4783	0.5625	0.3846	0.4444	0.5625	0.2581
S	D	0.381	0.6316	0.7	0.8462	0.4286	0.4211	0.4286	0.5385	0.6429	0.7222	0.3929	0.5	0.4091
B	E	0.3846	0.2222	0.25	0.0938	0	0	0.1304	0.1667	0.16	0.1538	0.1429	0	0.0435
J	E	0.1795	0.0769	0.2593	0.1875	0.2778	0.0882	0.087	0.0278	0.0571	0.2564	0.3256	0.1622	0.2128	0.1622	0.1957	0.0976	0.1667	0.2174	0.3158	0.2581	0.125	0.1923	0.2812	0.1739	0.2	0.1143	0.1389	0.1515	0.0769	0.1522	0.2308	0.3023	0.122	0.1818	0.1212	0.1111	0.1316	0.1364	0.087	0.1951
K	E	0.1481	0.3	0.1034	0.0312	0.1111	0.1667	0.069	0.2222	0.1714	0.1071	0.15	0.0938	0	0.2143	0.1429	0.1923	0.04	0.1515	0.1471	0.0303	0.1333	0	0.0435	0	0.2647	0.1667	0.2188	0.1071	0.1	0.08	0.0645	0.16	0.1667	0.1786	0.25	0.087	0.1481	0.037	0.0833	0.04	0.027	0.2381	0.0435	0.1562	0.0769	0.1111	0.125	0.2258
S	E	0	0	0	0	0	0	0.1429	0.0769	0.0714	0	0.0357	0.0833	0.0909
B	Distractor	0.0769	0.037	0	0.125	0	0	0.2609	0.2	0.04	0.1538	0	0.3333	0.1304
J	Distractor	0.1795	0.1538	0.1111	0.0938	0.0833	0	0.0435	0.0278	0.0571	0.1026	0.1395	0.0541	0.1064	0.0811	0.0652	0.0732	0.0556	0.0435	0	0.129	0.0312	0.0385	0	0	0.0286	0.1143	0.1111	0.0909	0.0769	0.1304	0.0769	0.0698	0.0244	0.0909	0	0.1111	0.0789	0.0227	0	0.0488
K	Distractor	0.1111	0.0667	0.1034	0.0625	0.0556	0.0333	0.069	0	0.0857	0	0	0	0	0	0	0.0385	0.04	0.1212	0.0294	0.0303	0.1	0.1111	0.087	0.05	0.0294	0.0556	0.0312	0	0.0333	0	0	0.04	0	0.0714	0	0	0.0741	0.0741	0.0833	0.04	0.0541	0	0.1304	0	0.0256	0.0556	0	0.0645
S	Distractor	0.1905	0	0	0	0	0	0	0.0769	0	0	0.0357	0	0.0455
Metric	Value	95% CI/P-value
Transition A	0.008	0.003
Transition B	0.004	0.002
Transition C	0.356	0.019
Transition D	0.447	0.023
Transition E	0.131	0.015
Transition Distractor	0.055	0.01
P-value for Ordinal Position 3 vs 4	1.86e-08
P-value for Ordinal Position 3 vs 5	0
P-value for Ordinal Position 4 vs 5	0
[truncated: 12 more columns]

## Sheet: 2C
Object ID	A	B	C	D	E	Distractor
Good	0.0071	0.004	0.3605	0.4853	0.1077	0.0354
Good CI	0.0019	0.0014	0.0108	0.0112	0.007	0.0042
Poor	0.0083	0.0014	0.3509	0.3467	0.1928	0.0999
Poor CI	0.0034	0.0014	0.0178	0.0177	0.0147	0.0112

## Sheet: 2D
Object ID	A	B	C	D	E	Distractor
Mean	0.0076	0.2066	0.2812	0.2973	0.1366	0.0708
95% CI	0.0011	0.0059	0.0067	0.0075	0.0052	0.0042
P-value for Ordinal Position 2 vs 4 comparison	0
P-value for Ordinal Position 2 vs 3 comparison	0
P-value for Ordinal Position 2 vs 3 comparison	0.110577
Object ID	A	B	C	D	E	Distractor
Mean	0.0126	0.2232	0.2476	0.2272	0.1672	0.1222
95% CI	0.0015	0.0059	0.0067	0.0054	0.0052	0.0048
P-value for Ordinal Position 2 vs 4 comparison	0.612286
P-value for Ordinal Position 2 vs 3 comparison	0.006692
P-value for Ordinal Position 2 vs 3 comparison	0.018588
Object ID	A	B	C	D	E	Distractor
Mean	-0.005	-0.0166	0.0335	0.0701	-0.0306	-0.0514
95% CI	0.0019	0.0081	0.0082	0.0093	0.0062	0.0055
P-value for Ordinal Position 2 vs 3 comparison	2.1e-05
P-value for Ordinal Position 2 vs 4 comparison	0
P-value for Ordinal Position 3 vs 4 comparison	0.003564

## Sheet: 2E
Transition	Mean	95% CI
A	0.003	0.001
B	0.263	0.008
C	0.415	0.01
D	0.002	0.001
E	0.232	0.009
Distractor	0.085	0.006
P-value for Ordinal Position 3 vs 4	0

## Sheet: 3
SubjectOrOverall	Positional	Other	Serial Inference
Subject B	0.00202	0	0.99798
Subject J	0.6578	0	0.3422
Subject K	0.99661	0	0.00339
Subject S	1	0	0
Overall	0.664107	0	0.335892
mcmc diagnostic summary
Subject	Outcome	MeanTheta	StdTheta
Subject B	B	0.196797	0.012561
Subject B	C	0.329594	0.0148945
Subject B	D	0.255543	0.0136439
Subject B	E	0.135115	0.0108884
Subject B	Distractor	0.082951	0.00915442
Subject J	B	0.201028	0.00655603
Subject J	C	0.263984	0.00728423
Subject J	D	0.268189	0.00689243
Subject J	E	0.17384	0.00634779
Subject J	Distractor	0.092959	0.00441947
Subject K	B	0.200961	0.00727399
Subject K	C	0.290277	0.00690471
Subject K	D	0.316831	0.00705944
Subject K	E	0.131362	0.00530276
Subject K	Distractor	0.0605698	0.00417013
Subject S	B	0.198176	0.0156646
Subject S	C	0.278413	0.0172877
Subject S	D	0.442049	0.0197134
Subject S	E	0.0544733	0.00917096
Subject S	Distractor	0.0268884	0.00652201
Posterior Theta
Subject	Mean_B	Std_B	Mean_C	Std_C	Mean_D	Std_D
Subject B	0.196797	0.012561	0.329594	0.0148945	0.255543	0.0136439
Subject J	0.201028	0.00655603	0.263984	0.00728423	0.268189	0.00689243
Subject K	0.200961	0.00727399	0.290277	0.00690471	0.316831	0.00705944
Subject S	0.198176	0.0156646	0.278413	0.0172877	0.442049	0.0197134

## Sheet: 4A-I
A										D									G
Subject	Type	A	B	C	D	E	Distractor			Subject	Type	A	B	C	D	E	Distractor		Subject	Type	A	B	C	D	E	Distractor
B	Mean	0	0.2244	0.3397	0.1795	0.1987	0.0577			B	Mean	0	0.3667	0.1667	0.25	0.15	0.0667		B	Mean	0	0.2083	0.3889	0.1319	0.2431	0.0278
B	SE	0	0.06	0.0872	0.0632	0.0651	0.0415			B	SE	0	0.1333	0.1024	0.1344	0.0764	0.0667		B	SE	0	0.0965	0.1111	0.0593	0.0778	0.0278
J	Mean	0.0042	0.2292	0.2417	0.2542	0.15	0.1208			J	Mean	0.0066	0.2829	0.2395	0.2276	0.125	0.1184		J	Mean	0	0.1733	0.2158	0.2954	0.1904	0.125
J	SE	0.0042	0.0236	0.0197	0.0239	0.0252	0.0231			J	SE	0.0066	0.0468	0.0394	0.0389	0.0394	0.0358		J	SE	0	0.0347	0.0344	0.0461	0.04	0.0287
K	Mean	0.0113	0.387	0.2797	0.1271	0.0989	0.096			K	Mean	0.0132	0.4138	0.2922	0.1193	0.0638	0.0977		K	Mean	0	0.2078	0.2378	0.2578	0.2383	0.0583
K	SE	0.0055	0.0259	0.0215	0.0173	0.0128	0.0135			K	SE	0.0065	0.031	0.0285	0.0232	0.012	0.0144		K	SE	0	0.0656	0.0655	0.0741	0.0656	0.0373
S	Mean	0.0192	0.4038	0.3654	0.141	0.0449	0.0256			S	Mean	0.0208	0.5069	0.3264	0.125	0.0208	0		S	Mean	0	0.1333	0.45	0.2167	0.1	0.1
S	SE	0.0192	0.0822	0.0941	0.0585	0.0307	0.0256			S	SE	0.0208	0.1181	0.1224	0.0897	0.0208	0		S	SE	0	0.1018	0.1572	0.1167	0.1	0.1
Overall	Mean	0.0087	0.3213	0.2827	0.1747	0.12	0.0927			Overall	Mean	0.0107	0.3771	0.2681	0.1658	0.0864	0.0918		Overall	Mean	0	0.1848	0.271	0.2533	0.2031	0.0879
Overall	SE	0.0035	0.019	0.0179	0.0149	0.0129	0.0112			Overall	SE	0.0043	0.0273	0.0241	0.0225	0.0157	0.0148		Overall	SE	0	0.0306	0.0347	0.0346	0.0311	0.0208
P-value comparison	Value									P-value comparison	Value								P-value comparison	Value
B-C	0.139589									B-C	0.00306315								B-C	0.191852
B-D	1.55e-08									B-D	2.73e-08								B-D	0.210341
C-D	8.8447e-06									C-D	0.00306315								C-D	0.717691
B										E									H
Subject	Type	A	B	C	D	E	Distractor			Subject	Type	A	B	C	D	E	Distractor		Subject	Type	A	B	C	D	E	Distractor
B	Mean	0.0256	0.1923	0.2372	0.1987	0.1987	0.1474			B	Mean	0	0	0.3333	0.25	0.2833	0.1333		B	Mean	0.0278	0.2708	0.1736	0.1528	0.1806	0.1944
B	SE	0.0256	0.0683	0.0748	0.0615	0.0486	0.0567			B	SE	0	0	0.1291	0.1145	0.1316	0.1018		B	SE	0.0278	0.0979	0.0652	0.0663	0.0663	0.0936
J	Mean	0.0042	0.175	0.25	0.2042	0.1917	0.175			J	Mean	0	0.1794	0.2263	0.1601	0.2632	0.1711		J	Mean	0.0063	0.1642	0.2613	0.2546	0.0975	0.2162
J	SE	0.0042	0.0246	0.0267	0.0283	0.0283	0.0223			J	SE	0	0.0363	0.037	0.0411	0.0459	0.044		J	SE	0.0062	0.0357	0.0421	0.0423	0.0264	0.0402
K	Mean	0.0085	0.1808	0.2243	0.2215	0.2153	0.1497			K	Mean	0.0063	0.1845	0.2244	0.2296	0.2236	0.1316		K	Mean	0.0167	0.2022	0.1711	0.2856	0.1156	0.2089
K	SE	0.0048	0.021	0.0242	0.0248	0.0171	0.0154			K	SE	0.0044	0.0275	0.0284	0.0293	0.0211	0.0165		K	SE	0.0167	0.0641	0.0595	0.0766	0.0493	0.0637
S	Mean	0	0.109	0.1795	0.3974	0.2372	0.0769			S	Mean	0	0.0972	0.1806	0.4792	0.1458	0.0972		S	Mean	0	0.1333	0.1	0.45	0.3167	0
S	SE	0	0.0405	0.0692	0.075	0.0748	0.0437			S	SE	0	0.0521	0.078	0.0941	0.0808	0.0521		S	SE	0	0.1018	0.0667	0.1572	0.1371	0
Overall	Mean	0.008	0.1727	0.2292	0.2319	0.2083	0.15			Overall	Mean	0.0031	0.1583	0.2298	0.2343	0.2335	0.141		Overall	Mean	0.0118	0.1871	0.2029	0.2726	0.138	0.1875
Overall	SE	0.0037	0.015	0.0176	0.0184	0.0151	0.0127			Overall	SE	0.0022	0.0192	0.0226	0.0248	0.0225	0.019		Overall	SE	0.007	0.0307	0.0291	0.0366	0.0265	0.0301
P-value comparison	Value									P-value comparison	Value								P-value comparison	Value
B-C	0.0227673									B-C	0.0248129								B-C	0.710062
B-D	0.0227673									B-D	0.0248129								B-D	0.206482
C-D	0.916494									C-D	0.892891								C-D	0.206482
C										F									I
Subject	Type	A	B	C	D	E	Distractor			Subject	Type	A	B	C	D	E	Distractor		Subject	Type	A	B	C	D	E	Distractor
B	Mean	0.0256	-0.0321	-0.1026	0.0192	0	0.0897			B	Mean	0	-0.3667	0.1667	0	0.1333	0.0667		B	Mean	0.0278	0.0625	-0.2153	0.0208	-0.0625	0.1667
B	SE	0.0256	0.1001	0.1013	0.1034	0.0731	0.0562			B	SE	0	0.1333	0.1217	0.1315	0.1644	0.1089		B	SE	0.0278	0.1469	0.1144	0.1076	0.0865	0.1026
J	Mean	0	-0.0542	0.0083	-0.05	0.0417	0.0542			J	Mean	-0.0066	-0.1035	-0.0132	-0.0675	0.1382	0.0526		J	Mean	0.0063	-0.0092	0.0454	-0.0408	-0.0929	0.0912
J	SE	0.006	0.0345	0.0332	0.0311	0.0367	0.0345			J	SE	0.0066	0.0598	0.0533	0.0592	0.0598	0.0573		J	SE	0.0062	0.0414	0.0568	0.0634	0.0478	0.053
K	Mean	-0.0028	-0.2062	-0.0554	0.0944	0.1164	0.0537			K	Mean	-0.0069	-0.2293	-0.0678	0.1103	0.1598	0.0339		K	Mean	0.0167	-0.0056	-0.0667	0.0278	-0.1228	0.1506
K	SE	0.0075	0.0343	0.034	0.0282	0.021	0.0211			K	SE	0.008	0.0439	0.0442	0.0388	0.0224	0.0222		K	SE	0.0167	0.0911	0.0876	0.1006	0.088	0.0585
S	Mean	-0.0192	-0.2949	-0.1859	0.2564	0.1923	0.0513			S	Mean	-0.0208	-0.4097	-0.1458	0.3542	0.125	0.0972		S	Mean	0	0	-0.35	0.2333	0.2167	-0.1
S	SE	0.0192	0.0908	0.1308	0.1053	0.083	0.0538			S	SE	0.0208	0.1279	0.1673	0.0941	0.0867	0.0521		S	SE	0	0.1491	0.15	0.1944	0.1167	0.1
Overall	Mean	-0.0007	-0.1487	-0.0535	0.0572	0.0883	0.0573			Overall	Mean	-0.0076	-0.2188	-0.0383	0.0685	0.147	0.0492		Overall	Mean	0.0118	0.0024	-0.0681	0.0194	-0.065	0.0996
Overall	SE	0.0052	0.0251	0.0258	0.0237	0.0195	0.0167			Overall	SE	0.0049	0.0344	0.0342	0.0324	0.0271	0.0236		Overall	SE	0.007	0.042	0.0451	0.0496	0.0401	0.0349
P-value comparison	Value									P-value comparison	Value								P-value comparison	Value
B-C	0.00870376									B-C	0.000369049								B-C	0.381775
B-D	2.46e-08									B-D	1.44e-08								B-D	0.793724
C-D	0.00269859									C-D	0.024232								C-D	0.381775

## Sheet: 4J,K
Comparison	Metric	Pos 1	Pos 2	Pos 3	Pos 4	Pos 5	Pos 6	Pos 7	Pos 8	Pos 9	Pos 10	Pos 11	Pos 12	Pos 13	Pos 14	Pos 15
D-B	Mean Diff	0.0592	0.0493	0.0665	0.0863	0.1245	0.1433	0.2201	0.2337	0.2747	0.2149	0.2343	0.2515	0.2663	0.2476	0.2864
D-B	SE	0.0275	0.0267	0.0257	0.0278	0.0295	0.0265	0.0315	0.0295	0.0309	0.0304	0.0312	0.0322	0.0319	0.0353	0.0358
D-C	Mean Diff	0.0027	-0.0235	-0.0227	0.0219	0.0143	0.0256	0.1284	0.0867	0.1329	0.0445	0.1563	0.1224	0.1399	0.1207	0.16
D-C	SE	0.0298	0.028	0.0262	0.033	0.0318	0.0279	0.0329	0.0359	0.0382	0.0389	0.0347	0.034	0.0352	0.0444	0.0415
C-B	Mean Diff	0.0565	0.0728	0.0892	0.0644	0.1103	0.1177	0.0917	0.1471	0.1417	0.1704	0.078	0.1291	0.1264	0.1269	0.1264
C-B	SE	0.0257	0.0275	0.0276	0.0281	0.0298	0.0269	0.0243	0.0254	0.0261	0.0255	0.0253	0.0242	0.027	0.0332	0.0298
FIg K
Subject	Type	A	B	C	D	E	Distractor
B	Mean	0	0.2628	0.2436	0.2564	0.1474	0.0897
B	SE	0	0.0666	0.0636	0.06	0.0707	0.0394
J	Mean	0.0083	0.1333	0.2458	0.35	0.1625	0.1
J	SE	0.0058	0.0255	0.0304	0.0367	0.0242	0.0214
K	Mean	0.0141	0.1757	0.2853	0.4006	0.096	0.0282
K	SE	0.0061	0.0191	0.0236	0.0271	0.0167	0.0082
S	Mean	0	0.1603	0.2179	0.5962	0.0256	0
S	SE	0	0.0643	0.0562	0.076	0.0256	0
Overall	Mean	0.0093	0.1696	0.2613	0.3897	0.1153	0.0547
Overall	SE	0.0034	0.0156	0.0171	0.0212	0.0139	0.0094
P-value comparison	Value
B-C	9.8105e-05
B-D	0
C-D	6.1355e-06

[truncated: 21 more sheets: 5A, 5B, 5C, 5D, 5E, 5F, 5G, 5H, 5I, 6B, 6C, 6D, 6E, 6F, SUP1, SUP2, SUP3, SUP4, SUP5A-B, SUP5C …]
